# Supplementary material for: Aldehyde metabolism governs resilience of mucociliary clearance to air pollution exposure
Source: J Clin Invest. 2025 May 15;135(14):e191276. doi: 10.1172/JCI191276 (PMC12259252; doi:10.1172/JCI191276)
Supplement: Supplemental table 1 [file jci-135-191276-s105.xlsx]

## Sheet: Sheet1
RA-responsible	WT control	KO control	WT naphthalene d7	KO naphthalene d7	WT naphthalene d14	KO naphthalene d14
Sftpc	14.0686	13.9464	13.7877	14.173	13.9105	14.2007
Sftpb	11.0896	11.0073	10.9217	11.1389	10.9701	11.3596
Fos	9.86	9.7697	9.954	9.7679	9.7216	9.7571
Vim	9.8133	9.7456	9.9565	9.9197	9.8071	9.7285
Junb	9.2212	9.2818	9.3932	9.2892	9.3491	9.4236
Jun	9.2111	9.3954	9.3164	9.1948	9.217	9.3998
Egr1	9.1047	8.9917	8.9879	8.6568	8.7198	8.7532
Aqp1	8.9349	9.1135	9.0384	9.1024	8.9518	9.1518
Sparc	8.8527	8.8685	9.3237	9.212	8.7328	9.0298
Thbd	8.803	9.1852	8.9252	8.9467	9.0411	9.2564
Pecam1	8.7021	8.8207	8.8579	8.9854	8.7623	8.8219
Sod1	8.5345	8.4224	8.5684	8.7555	8.4742	8.5913
Laptm5	8.0258	8.009	7.7605	7.8429	8.0602	7.8223
Rpl36al	7.7836	7.6422	7.853	8.0598	7.8243	7.7608
Mcl1	7.7229	7.7377	7.7329	7.7911	7.8837	7.54
Klf4	7.6366	7.7212	7.7881	7.7797	7.6359	7.465
Col4a1	7.5778	7.7776	7.7731	7.653	7.5786	7.8301
Serpinh1	7.493	7.86	7.5121	7.3966	7.5658	7.5374
Col1a2	7.3972	7.2381	7.6311	7.1274	6.9733	7.0607
Tgm2	7.3411	7.5589	7.4441	7.3109	7.4945	7.6721
Acer2	7.3127	7.6489	7.4598	7.4786	7.6315	7.5834
Lgals3	7.2821	7.1984	7.2448	7.4011	7.8014	7.2656
Col1a1	7.2425	7.0934	7.472	6.8395	6.7075	6.9007
Ctsh	7.2186	7.1855	7.1234	7.1115	7.3276	7.2036
Tie1	7.1431	7.251	7.2287	7.2318	7.0028	7.1938
Clta	7.1074	7.2503	7.3069	7.4491	7.369	7.3366
Tek	7.0789	7.1326	7.0935	7.0846	6.9415	6.8731
Col4a2	7.0678	7.1936	7.3671	7.2387	7.0392	7.4107
Cdkn1a	7.0193	7.7026	6.4705	6.6032	7.8969	7.6402
Cfh	6.8155	6.8437	6.7947	6.5847	6.8171	6.7735
Ets1	6.6548	6.4818	6.5458	6.7072	6.3706	6.328
Lmna	6.5796	6.5189	6.5506	6.5254	6.3351	6.6081
Adh1	6.531	6.3638	6.7178	6.4723	6.3441	6.4045
Add1	6.5092	6.5072	6.4532	6.4686	6.3435	6.4433
Spp1	6.4153	6.4333	7.3299	7.1939	7.5511	7.2853
Tbx2	6.3752	6.5293	6.8232	6.8834	6.6545	7.0939
Ccnd3	6.1802	6.4745	6.33	6.3639	6.3447	6.4579
Kitl	6.1672	6.367	6.4186	6.4064	6.3018	6.2759
Efnb1	6.1671	6.711	6.115	6.2601	6.6079	6.7962
Lyn	6.1499	6.1174	6.1627	6.3036	6.2562	5.9851
Pdgfra	6.0783	6.2132	5.9701	5.8993	6.1198	6.447
Cryab	6.0271	6.2561	6.5918	6.7658	6.2901	6.8458
H1f0	5.9217	5.5336	6.2894	6.2209	5.3157	5.7408
Ndufa13	5.6986	5.6645	5.7641	5.8624	5.6439	5.7737
Rarg	5.6057	5.5913	5.8325	5.6584	5.421	5.7462
Sp100	5.5648	5.3445	5.454	5.5538	5.4257	5.0766
Mapk1	5.4394	5.4747	5.4346	5.4871	5.5719	5.4182
Nes	5.4161	5.6317	5.6235	5.619	5.6054	5.6223
Stra13	5.3989	5.4433	5.4152	5.4714	5.2867	5.3728
Ncf1	5.3937	5.1071	5.4423	5.2699	5.3543	4.9747
Cd38	5.3373	5.322	5.5861	5.545	4.9914	5.003
Lamb1	5.3299	5.2407	5.2461	5.1375	5.1491	5.443
Krt8	5.3273	5.1443	5.5301	5.4085	5.1759	5.616
Trp53	5.301	5.32	5.2048	5.335	5.1512	5.1303
Rara	5.2335	5.3401	5.0248	5.1179	5.2218	5.3147
Nr3c1	5.211	5.2646	5.3271	5.3008	5.1702	5.1871
Pdgfrb	5.1676	5.1249	5.8345	5.6856	4.9938	5.3303
Snw1	5.1463	5.1613	5.3297	5.2882	5.1575	5.1838
Scamp3	5.1022	5.2157	5.2841	5.3208	5.167	5.1906
Stat1	5.0979	5.0664	5.0547	5.276	5.3047	4.7437
Itgb7	5.0847	4.8179	4.8779	4.9997	4.9285	4.6421
Notch1	5.0816	5.3877	5.0185	4.7818	4.9793	5.1528
Vcam1	5.0241	4.9188	4.8521	4.7789	5.0551	4.8966
Fgf1	4.9995	5.1581	5.261	5.3174	5.0169	5.4233
Srebf1	4.9808	4.8559	4.8053	4.7925	4.694	5.0184
Krt18	4.8997	4.634	5.1422	4.9998	4.7534	5.0854
Cyp26b1	4.8593	4.9915	5.9949	3.9942	2.6817	3.4638
Rxra	4.8265	4.992	4.8985	4.8445	4.9287	5.0244
Ptgs2	4.8144	4.3007	4.2078	3.7335	4.9895	4.1211
Dab2	4.8044	5.0555	4.9632	4.8604	5.2953	5.1967
Rxrb	4.7458	4.9207	4.656	4.8487	4.7621	4.8724
Hoxa5	4.743	4.5211	5.0705	5.1069	4.4605	4.9528
Grasp	4.7213	4.7775	5.0636	4.891	4.7556	5.1706
Ptgs1	4.6906	4.7962	4.9929	4.8938	5.2522	5.2727
Adrb1	4.642	4.7914	4.9514	5.0879	4.8382	5.1255
Bmp4	4.6025	4.3902	4.9128	4.8329	4.4607	4.8464
Clk2	4.5115	4.483	4.2746	4.31	4.4521	4.411
Abcb1a	4.3798	4.4703	4.3476	4.4346	4.3185	4.3362
Cdkn2d	4.3383	4.1712	4.5053	4.5248	4.5981	4.4845
Camk2d	4.2875	4.2673	4.2638	4.4015	4.2971	4.2767
Gja1	4.2838	4.1071	4.5038	4.3221	4.3224	4.4964
Nr2f2	4.2689	4.2621	4.5045	4.4641	4.3649	4.7076
Htra2	4.2361	4.0979	4.2818	4.2725	4.3276	4.2897
Tgfb3	4.2105	4.0244	4.1869	3.8115	3.7081	3.6551
Slc9a1	4.0827	4.1626	3.9838	3.9274	3.9829	4.1545
Pdgfa	3.9972	3.94	4.5654	4.5527	4.1532	4.6186
Asxl1	3.985	3.8834	3.889	3.8888	3.9829	3.928
Gsk3b	3.9044	4.1304	3.9778	3.8968	3.9808	4.058
Pparg	3.8855	4.3079	3.7448	3.66	4.3838	4.3161
Star	3.8756	3.7982	3.902	3.6969	3.8104	3.8431
Rbp4	3.8199	3.4075	3.7299	3.3007	3.8173	3.0697
Igf2r	3.7654	3.7456	3.591	3.3628	3.5527	3.6182
Mmp11	3.7098	3.4533	3.6387	3.6989	3.4731	3.7978
Mef2c	3.6997	3.6827	3.5592	3.6028	3.1545	3.0428
Rbp1	3.6992	3.6155	4.0108	3.9973	3.547	3.6996
Fgfr4	3.6506	3.8603	3.7451	3.7524	3.66	4.0497
Creb1	3.6399	3.8131	3.5945	3.6753	3.7324	3.5827
Synj1	3.5839	3.6429	3.472	3.3926	3.6625	3.456
Tmem161a	3.5263	3.6038	3.5502	3.6636	3.6044	3.7088
Runx1	3.4694	3.7438	3.3331	3.2172	3.7209	3.6294
Tead2	3.4427	3.7168	3.654	3.7974	3.7457	3.9123
Meox1	3.3923	3.4315	3.8351	3.9262	3.2124	3.5359
Aldh1a2	3.3907	3.2051	3.087	3.2034	3.5978	3.3885
Slc10a3	3.3901	3.1805	3.4195	3.4411	3.2885	3.2223
Ncoa1	3.3654	3.5451	3.2476	3.0302	3.318	3.3602
Abca1	3.3471	3.4622	2.9995	2.7159	2.81	2.7038
Meis2	3.3271	3.4026	3.2032	3.1025	3.0067	3.0206
Plau	3.2331	3.147	3.1132	3.2517	3.2793	3.2109
Itgav	3.2088	3.279	3.2537	3.1514	3.2293	3.2707
Gdap2	3.1909	3.3244	3.1038	3.1125	3.2541	3.0333
Phc1	3.184	3.0924	3.0986	3.1072	3.108	3.1063
Slc2a3	3.1449	2.5178	3.0663	3.2869	3.2645	2.6306
Setx	2.9564	2.8988	2.8758	2.8292	2.8631	2.8665
Il1a	2.8785	3.0694	2.964	2.5955	3.4074	2.8787
Rai2	2.8303	2.7472	2.742	2.6717	2.1567	2.3141
Ovca2	2.8129	2.6772	2.9277	2.9776	2.8506	2.9405
Hoxb4	2.7683	2.9128	2.6695	2.7214	2.8805	2.933
Foxa1	2.724	2.7874	2.5917	2.5442	2.5799	2.9199
Foxa2	2.717	2.7174	2.8055	2.9132	2.8288	3.38
Map7	2.685	2.5668	2.6749	2.5561	2.4913	2.6388
Nr2c2	2.6182	2.6889	2.4895	2.1661	2.4149	2.4586
Gata6	2.6171	2.5585	2.8379	2.6864	2.5363	2.9946
Abl2	2.614	2.6677	2.4149	2.3763	2.5499	2.4292
Hoxa4	2.6102	2.1372	2.4486	2.5724	2.2107	2.4166
Nr2c1	2.5811	2.6029	2.541	2.4542	2.5741	2.456
Tead1	2.5719	2.6982	2.9042	2.8722	2.7824	3.3978
Osr1	2.4322	2.6828	2.5558	2.5551	2.8478	3.2288
Hnf1b	2.0058	1.4931	1.7351	1.6933	1.5568	1.9899
Mest	1.9978	2.3874	2.4065	2.3852	2.0531	2.2798
Tgfb2	1.8781	1.886	2.2576	2.2925	1.8404	1.9815
Atm	1.8679	1.9679	1.7075	1.5661	1.6668	1.5578
Egfr	1.8408	2.0282	1.3414	1.3219	2.0346	2.306
Dnaaf2	1.7549	1.679	1.7991	1.6897	1.6276	1.664
Tbx1	1.6763	1.8078	1.7128	1.4404	1.898	2.0552
Itgb4	1.6253	1.301	1.6758	1.1865	1.1801	1.3702
Hoxa2	1.6045	1.4399	1.7411	1.9601	1.537	1.7811
Epha3	1.3185	1.4233	1.177	0.8504	1.2197	1.3103
Camkk1	1.254	1.1972	1.6663	1.4777	1.2708	1.2792
Bmp2	1.184	1.2732	1.1966	1.1654	1.2582	1.442
Nr2f1	1.1336	1.4957	1.86	1.9161	1.52	1.8512
Mycn	1.005	0.4998	1.0772	1.1966	0.54	1.0405
Tgfa	0.984	1.1909	1.1336	1.1808	1.3713	1.7334
Fasl	0.9351	0.9664	0.394	0.9993	1.1296	0
Rarb	0.9237	0.5211	1.2564	0.4988	0.4803	0.3896
Cdh2	0.774	1	1.6471	1.5405	0.8883	0.827
Il12b	0.7424	0.3092	0.5361	0.1375	1.5361	0.4093
Aqp3	0.6608	0.8953	0.2302	1.0902	1.2302	1.0861
Sox2	0.5743	0.6498	1.0956	0.4782	0.6276	0.4988
Brinp1	0.1454	0.2363	0.2054	0	0.2666	0.1801
Ppara	0	0	0	0	0	0
Nr6a1	0	0	0	0	0.2904	0.3022
Hoxa1	0	0	0	0	0	0
Cntn1	0	0	0	0	0	0
