# Supplementary material for: Aldehyde metabolism governs resilience of mucociliary clearance to air pollution exposure
Source: J Clin Invest. 2025 May 15;135(14):e191276. doi: 10.1172/JCI191276 (PMC12259252; doi:10.1172/JCI191276)
Supplement: Supporting data values [file jci-135-191276-s110.xlsx]

## Sheet: Fig.1C
												Mean	STDEV
Control	15.8	13.2	14.6	11.2	11.5	10	13.8	14.3	14.5			13.2111	1.90751
DEP	39.2	14	20	28.6	28.2	20.2	16.8	22.3	33.3	25.7	14.5	23.8909	7.96561

## Sheet: Fig.2A
	Brain			Thymus			Heart			Lung			Trachea			Kidney			Spleen			Liver			Small intestine			Large intestine			Testis
Aldh1a1	0.04246	0.03047	0.02538	0.00073	0.00058	0.00136	0.01121	0.01234	0.01641	0.58196	0.44874	0.59985	1.06253	0.95623	1.11467	0.00517	0.00311	0.00251	0.01329	0.00261	0.01023	0.30624	0.84669	0.22716	0.05308	0.03575	0.07086	0.03438	0.01263	0.06923	0.13106	0.14692	0.14542
Aldh1a2	0	0	0	4.4e-05	1.8e-05	9.7e-05	0	0	0	0.00066	0.00065	0.00056	0	0	0	0	0	0	0	0	0	0	0	0	0.00065	0.00027	0.00068	0.00023	0.00013	0.00067	0.00077	0.01218	0.01255
Aldh1a3	0	0	0	5.8e-05	4.8e-05	4e-05	0	0	0	0	0	0	0.0004	0.0002	0.00021	0	0	0	0	0	0	0	0	0	0.00389	0.00145	0.00159	0.00011	0.00016	0.00026	4.2e-05	0.00036	0.00026
Aldh1a7	0	0	0	0.00018	9.3e-05	0.00021	0	0	0	0.02774	0.02046	0.02874	0.03376	0.03259	0.0369	0.00357	0.00304	0.00271	0.00047	0.00016	0.00034	0.05881	0.07108	0.04777	0.00195	0.00331	0.00702	0.00264	0.00168	0.00331	0.00383	0.00346	0.00407
Aldh1b1	0.0003	0.00053	0.00036	0.00031	0.00021	0.00022	0.00293	0.00089	0.00102	0.00013	8.7e-05	0	0.00013	7.6e-05	9.7e-05	0.00023	0.00012	0.00019	0.00022	0.00015	0.00021	0.00187	0.00094	0.00191	0.00471	0.00437	0.00994	0.00138	0.00204	0.00337	1.3e-05	0.00064	0.00059
Aldh1l1	0.01846	0.02372	0.03466	0.00237	0.0027	0.00264	0.0021	0.00173	0.00127	0.00558	0.00473	0.00542	0.00615	0.00464	0.00399	0.19059	0.20466	0.19407	0.00026	0.00035	0.00036	0.49151	0.57108	0.38616	0.01725	0.02314	0.03724	0.00803	0.02685	0.00976	0.00572	0.01151	0.01145
Aldh1l2	0.00177	0.00127	0.00075	0.00013	0.00012	0.00017	0.00186	0.00222	0.0017	0.00034	0.00023	0.00042	0.00172	0.00145	0.00107	0.00081	0.00059	0.00067	5.5e-05	4.8e-05	6.5e-05	0.00019	0.00126	0.00027	0.00017	0.00044	0.00036	0.00061	0.00026	0.00166	0.00035	0.00052	0.00042
Aldh2	0.01029	0.00992	0.00623	0.00319	0.00246	0.00329	0.03555	0.02744	0.01953	0.03938	0.05622	0.03357	0.08366	0.0609	0.07894	0.070848	0.073948	0.047973	0.01181	0.00527	0.00782	0.23668	0.31392	0.24697	0.01298	0.01271	0.01677	0.02022	0.03739	0.02919	0.00203	0.01888	0.01301
Aldh3a1	0.00088	0.00106	0.00169	0.0002	0.00017	0.00014	0	0	0	0.00881	0.00507	0.00598	0.03214	0.02869	0.02839	0	0	0	0	0	0	0	0	0	6.8e-05	6.4e-05	8.1e-05	0.00042	0.00016	0.00032	0.00052	0.00106	0.00079
Aldh3a2	0.02238	0.02036	0.02258	0.01052	0.0106	0.01251	0.03117	0.02512	0.02049	0.03561	0.04422	0.03261	0.04551	0.03671	0.0359	0.14071	0.12723	0.14915	0.0058	0.00525	0.00733	0.12296	0.1856	0.11421	0.03896	0.04568	0.09603	0.02298	0.02437	0.0421	0.01166	0.04045	0.0352
Aldh3b1	0.0007	0.00057	0.00072	0.00065	0.00064	0.00067	0	0	0	0.00634	0.00728	0.00459	0.00851	0.00695	0.00745	0.0037	0.00216	0.00294	0.00156	0.001	0.00142	0	0	0	0.0023	0.00303	0.00324	0.00081	0.00079	0.00098	0.00593	0.01614	0.01256
Aldh3b2	0	0	0	0.000136	0.000107	0.000263	0	0	0	0	0	0	0	0	0	0	0	0	0	0	0	0	0	0	0	0	0	0.000527	0.000787	0.00096	0.007954	0.012475	0.011444
Aldh3b3	0	0	0	0	0	0	0	0	0	0	0	0	0	0	0	0.000763	0.000623	0.000465	0	0	0	0	0	0	0	0	0	0	0	0	0.000221	0.000397	0.000372
Aldh4a1	0.00199	0.0028	0.00192	0.00179	0.0018	0.00172	0.02127	0.01376	0.00834	0.00236	0.00342	0.00219	0.016	0.01264	0.01323	0.06902	0.05981	0.05021	0.00095	0.00083	0.00092	0.07508	0.0687	0.08727	0.00451	0.0064	0.00678	0.00133	0.00192	0.00307	0.00032	0.00244	0.00167
Aldh5a1	0.02468	0.0189	0.01798	0.00064	0.00039	0.00069	0.0566	0.03323	0.03363	0.00331	0.00385	0.0046	0.00589	0.00431	0.00585	0.04413	0.0414	0.04539	0.00038	0.00024	0.00037	0.03598	0.03896	0.03861	0.00872	0.00876	0.01061	0.00449	0.00607	0.00644	0.00027	0.00227	0.00185
Aldh6a1	0.04435	0.05435	0.05306	0.00683	0.00517	0.00881	0.24006	0.18017	0.13658	0.03262	0.03891	0.02669	0.08814	0.07265	0.09309	0.8066	0.64588	0.55873	0.00322	0.003	0.00291	0.34828	0.39245	0.29516	0.00946	0.00964	0.01686	0.01204	0.01393	0.01606	0.01081	0.05321	0.04385
Aldh7a1	0.03203	0.03483	0.05065	0.00881	0.01009	0.01317	0.03708	0.03112	0.02258	0.02507	0.02153	0.02434	0.01909	0.01567	0.01619	0.27311	0.19166	0.22473	0.00312	0.00188	0.00331	0.38581	0.34644	0.42939	0.00767	0.00421	0.00925	0.00625	0.00776	0.01388	0.00876	0.04375	0.03571
Aldh8a1	0.01089	0.00506	0.00532	0.00552	0.00118	0.00055	0.01387	0.00781	0.00346	0.00366	0.00918	0.0036	0.00138	0.01012	0.01216	0.46992	0.40184	0.3789	0.00155	0.00051	0.00065	0.43679	0.50274	0.44215	0.00156	0.00364	0.0073	0.00666	0.00471	0.00557	0.00677	0.01154	0.00748
Aldh9a1	0.02656	0.017	0.02167	0.01006	0.01138	0.01423	0.04591	0.04716	0.03335	0.02348	0.01712	0.02751	0.03516	0.02986	0.03833	0.2316	0.28155	0.26467	0.01132	0.00725	0.01362	0.15819	0.19884	0.18928	0.10302	0.14291	0.18454	0.02115	0.01785	0.02903	0.0192	0.08061	0.06424
Aldh16a1	0.00066	0.00085	0.00082	0.00114	0.00178	0.00116	0.00181	0.00171	0.00125	0.00144	0.00196	0.00188	0.00635	0.00564	0.00781	0.01723	0.00636	0.00698	0.00136	0.00147	0.00164	0.00661	0.00995	0.00888	0.00528	0.00531	0.00924	0.00217	0.0034	0.0046	0.00037	0.00233	0.00183
Aldh18a1	0.03982	0.02129	0.03101	0.0092	0.00829	0.00795	0.0205	0.02473	0.03138	0.01002	0.00766	0.00704	0.01389	0.01486	0.01981	0.00849	0.01189	0.00616	0.0141	0.00872	0.00876	0.02402	0.00869	0.03043	0.06615	0.1345	0.08022	0.01641	0.01612	0.02534	0.01242	0.01281	0.00967
Average	Brain	Thymus	Heart	Lung	Trachea	Kidney	Spleen	Liver	Small intestine	Large intestine	Testis
Aldh1a1	0.03277	0.00089	0.01332	0.543517	1.04448	0.00359667	0.00871	0.46003	0.05323	0.0387467	0.141133
Aldh1a2	0	5.3e-05	0	0.000623333	0	0	0	0	0.000533333	0.000343333	0.0085
Aldh1a3	0	4.86667e-05	0	0	0.00027	0	0	0	0.00231	0.000176667	0.000220667
Aldh1a7	0	0.000161	0	0.0256467	0.0344167	0.00310667	0.000323333	0.05922	0.00409333	0.00254333	0.00378667
Aldh1b1	0.000396667	0.000246667	0.00161333	7.23333e-05	0.000101	0.00018	0.000193333	0.00157333	0.00634	0.00226333	0.000414333
Aldh1l1	0.0256133	0.00257	0.0017	0.00524333	0.00492667	0.19644	0.000323333	0.482917	0.0258767	0.01488	0.00956
Aldh1l2	0.00126333	0.00014	0.00192667	0.00033	0.00141333	0.00069	5.6e-05	0.000573333	0.000323333	0.000843333	0.00043
Aldh2	0.00881333	0.00298	0.0275067	0.0430567	0.0745	0.0642563	0.0083	0.265857	0.0141533	0.0289333	0.0113067
Aldh3a1	0.00121	0.00017	0	0.00662	0.02974	0	0	0	7.1e-05	0.0003	0.00079
Aldh3a2	0.0217733	0.01121	0.0255933	0.03748	0.0393733	0.13903	0.00612667	0.140923	0.0602233	0.0298167	0.0291033
Aldh3b1	0.000663333	0.000653333	0	0.00607	0.00763667	0.00293333	0.00132667	0	0.00285667	0.00086	0.0115433
Aldh3b2	0	0.000168667	0	0	0	0	0	0	0	0.000758	0.0106243
Aldh3b3	0	0	0	0	0	0.000617	0	0	0	0	0.00033
Aldh4a1	0.00223667	0.00177	0.0144567	0.00265667	0.0139567	0.05968	0.0009	0.0770167	0.00589667	0.00210667	0.00147667
Aldh5a1	0.02052	0.000573333	0.0411533	0.00392	0.00535	0.04364	0.00033	0.03785	0.00936333	0.00566667	0.00146333
Aldh6a1	0.0505867	0.00693667	0.185603	0.03274	0.0846267	0.670403	0.00304333	0.345297	0.0119867	0.01401	0.0359567
Aldh7a1	0.03917	0.01069	0.03026	0.0236467	0.0169833	0.229833	0.00277	0.387213	0.00704333	0.00929667	0.0294067
Aldh8a1	0.00709	0.00241667	0.00838	0.00548	0.00788667	0.416887	0.000903333	0.46056	0.00416667	0.00564667	0.00859667
Aldh9a1	0.0217433	0.01189	0.04214	0.0227033	0.03445	0.259273	0.01073	0.182103	0.14349	0.0226767	0.0546833
Aldh16a1	0.000776667	0.00136	0.00159	0.00176	0.0066	0.01019	0.00149	0.00848	0.00661	0.00339	0.00151
Aldh18a1	0.0307067	0.00848	0.0255367	0.00824	0.0161867	0.00884667	0.0105267	0.0210467	0.0936233	0.01929	0.0116333
STDEV
Aldh1a1	0.00876921	0.000413884	0.00273501	0.082565	0.0807481	0.00139518	0.00549985	0.337184	0.0175555	0.0285515	0.00875594
Aldh1a2	0	4.02616e-05	0	5.50757e-05	0	0	0	0	0.000228546	0.000287286	0.00669693
Aldh1a3	0	9.0185e-06	0	0	0.000112694	0	0	0	0.00137011	7.63763e-05	0.000162608
Aldh1a7	0	6.07701e-05	0	0.00451953	0.00222877	0.000433859	0.000155671	0.0116604	0.0026242	0.000819288	0.0003073
Aldh1b1	0.000119304	5.50757e-05	0.00114212	6.62294e-05	2.72213e-05	5.56776e-05	3.78594e-05	0.000548847	0.00312232	0.00101362	0.000348463
Aldh1l1	0.00826429	0.000175784	0.000415812	0.0004517	0.00110817	0.00732829	5.50757e-05	0.092759	0.0102721	0.0104024	0.00332567
Aldh1l2	0.000510033	2.64575e-05	0.000266333	9.53939e-05	0.000326548	0.000111355	8.544e-06	0.000596015	0.000138684	0.000728583	8.544e-05
Aldh2	0.00224487	0.0004531	0.00801021	0.0117641	0.0120121	0.0141867	0.00329632	0.0419408	0.00227012	0.00858788	0.00855317
Aldh3a1	0.000425323	3e-05	0	0.00195041	0.00208387	0	0	0	8.88819e-06	0.000131149	0.00027
Aldh3a2	0.00122806	0.00112654	0.00535571	0.00602667	0.00532992	0.0110561	0.00107779	0.0389377	0.031191	0.0106604	0.0153327
Aldh3b1	8.14453e-05	1.52753e-05	0	0.00136517	0.000796576	0.000770022	0.000291433	0	0.00049339	0.000104403	0.00518037
Aldh3b2	0	8.29719e-05	0	0	0	0	0	0	0	0.000217952	0.00236934
Aldh3b3	0	0	0	0	0	0.000149091	0	0	0	0	9.52208e-05
Aldh4a1	0.000489115	4.3589e-05	0.00649309	0.000666508	0.001794	0.00940567	6.245e-05	0.00943527	0.00121583	0.000884892	0.00107314
Aldh5a1	0.00363191	0.000160728	0.0133787	0.000647843	0.000900888	0.00203963	7.81025e-05	0.0016289	0.00107983	0.00103568	0.00105458
Aldh6a1	0.00543949	0.00182234	0.0519535	0.00611088	0.0106633	0.125742	0.000159478	0.0487136	0.00422139	0.00201119	0.0222748
Aldh7a1	0.0100401	0.00224107	0.00728815	0.00186907	0.00184286	0.0409641	0.000776595	0.0414928	0.00257778	0.00404045	0.0183269
Aldh8a1	0.00329346	0.00270596	0.00522836	0.00320443	0.00572651	0.0473388	0.000564388	0.0366271	0.00290602	0.000977258	0.0025736
Aldh9a1	0.00478042	0.00213127	0.00763798	0.00523836	0.0042794	0.0254085	0.00322572	0.021254	0.0407631	0.00574423	0.0318009
Aldh16a1	0.000102144	0.000363868	0.000298664	0.00028	0.00110639	0.00610469	0.000141067	0.00170555	0.0022777	0.00121503	0.00101843
Aldh18a1	0.00926872	0.000646297	0.00548467	0.00157239	0.00317516	0.0028816	0.00309466	0.0111708	0.0360925	0.00524146	0.00171144

## Sheet: Fig.2C
	Lung
ALDH1A1	518
ALDH1A2	4
ALDH1A3	4
ALDH1B1	9
ALDH1L1	0.4
ALDH1L2	2
ALDH2	141
ALDH3A1	0.9
ALDH3A2	49
ALDH3B1	20
ALDH3B2	0.6
ALDH4A1	3
ALDH5A1	16
ALDH6A1	18
ALDH7A1	16
ALDH8A1	0.5
ALDH9A1	102
ALDH16A1	8
ALDH18A1	13

## Sheet: Fig.3B
	Large		Small
	Control	KO	Control	KO
	45.283	19.577	45.998	22.863
	46.306	28.323	46.664	16.045
	50.271	8.909	54.59	22.99
Average	47.2867	18.9363	49.084	20.6327
STDEV	2.63464	9.72284	4.77995	3.97354

## Sheet: Fig.3F
TUBA																					Ciliated cell
Day	Control									KO											Day	Control									KO
0	0.9688	0.995308	1.10034	0.93555						1.06536	1.00168	0.965247									0	0.25493	0.275702	0.297267	0.284605						0.276772	0.257804	0.230769
3	0.832043	0.765493	0.962241							0.864347	0.714573	0.890852									3	0.100486	0.104689	0.325887							0.26585	0.245042	0.213272
5	0.956906	0.946442	0.831953	0.914094						0.886116	0.785316	0.851403	0.792642								5	0.261969	0.264099	0.202638	0.204843						0.177445	0.196987	0.206903	0.174333
7	0.960115	0.961565	0.956291							0.816928	0.745862	0.903617									7	0.164873	0.202303	0.167017							0.195132	0.14838	0.146793
14	1.17463	0.898877	0.998365							1.05856	0.848172	0.934923									14	0.147002	0.325178	0.389648							0.281443	0.256924	0.269038
17	0.909402	0.874596	0.827777	0.734301	0.851482					0.63723	0.611971	0.820913	0.771734	0.69322							17	0.145076	0.286175	0.120285	0.164136	0.144963					0.145896	0.228875	0.203597	0.215001	0.245364
21	1.01663	0.892005	1.05363	1.01841	0.789477					0.892614	0.82321	0.749264	0.851183	0.536732							21	0.300809	0.244253	0.25699	0.265603	0.35029					0.166034	0.408883	0.186979	0.328148	0.228545
28	1.18218	1.09885	0.923458	1.06064	1.13811	1.18001	1.05011	1.20694	0.885525	0.914548	0.786191	0.798473	0.928113		0.669632	0.766663	0.68261	0.809477			28	0.383451	0.503623	0.698726	0.274455	0.211677	0.286034	0.197208			0.722781	0.354151	0.400842	0.319424	0.373581	0.204315	0.284063
Average																					Average
Day	Control	KO																			Day	Control	KO
0	1	1.01076																			0	0.278126	0.255115
3	0.853259	0.823257																			3	0.177021	0.241388
5	0.912349	0.828869																			5	0.233387	0.188917
7	0.959324	0.822136																			7	0.178064	0.163435
14	1.02396	0.947219																			14	0.287276	0.269135
17	0.839512	0.707014																			17	0.172127	0.207747
21	0.954031	0.770601																			21	0.283589	0.263718
28	1.08065	0.794463																			28	0.365025	0.37988
STDEV																					STDEV
Day	Control	KO																			Day	Control	KO
0	0.0712221	0.0506708																			0	0.0178165	0.0231191
3	0.100075	0.0950518																			3	0.128939	0.0264788
5	0.0566104	0.0482848																			5	0.034256	0.0156303
7	0.0027246	0.0790063																			7	0.0210187	0.0274619
14	0.139648	0.105733																			14	0.125685	0.0122598
17	0.0660792	0.0883953																			17	0.065628	0.0379369
21	0.110577	0.1408																			21	0.0427898	0.102338
28	0.113951	0.0937012																			28	0.181212	0.16451

## Sheet: Fig.4B
	No				Naphthalene				Disulfiram				Naphthalene+Disulfiram
	2.611	3.651	1.976		5.279	13.444	11.231		19.094	19.051	6.761	7.048	31.986	28.569	28.376	43.261
	No	Naphthalene	Disulfiram	Naphthalene+Disulfiram
Average	2.746	9.98467	12.9885	33.048
STDEV	0.845621	4.22277	7.0262	7.00767

## Sheet: Fig.4C
							Average	STDEV
Control	9.869	10.385	14.005			Control	11.4197	2.25378
Naphthalene	13.08	15.852	12.676			Naphthalene	13.8693	1.72888
Control + DS	13.588	9.136	9.311	14.564		Control + DS	11.6497	2.83069
Naphthalene + DS	11.481	12.615	6.498	6.403		Naphthalene + DS	9.24925	3.26494

## Sheet: Fig.4F
	WT			KO
	4.565	3.688	3.585	2.583	2.523	2.784
	WT	KO
Average	3.946	2.63
STDEV	0.538538	0.1367

## Sheet: Fig.5A
Trajectory uniformity	Cont-untreated					KO-untreated					Cont-naphthalene					KO-naphthalene
	0.825999	0.951076	0.887609	0.964692	0.839645	0.980258	0.880299	0.990628	0.980764	0.828507	0.605551	0.963544	0.870655	0.84907		0.322592	0.434838	0.505124
	Cont-untreated	KO-untreated	Cont-naphthalene	KO-naphthalene
Average	0.893804	0.932091	0.822205	0.420851
STDEV	0.0629964	0.0733617	0.152736	0.0920664
Path linearity	Cont-untreated					KO-untreated					Cont-naphthalene					KO-naphthalene
	0.840737	0.806592	0.706881	0.885297	0.729534	0.867316	0.81036	0.977326	0.931165	0.849914	0.61365	0.836684	0.738706	0.761475		0.56809	0.507838	0.480651
	Cont-untreated	KO-untreated	Cont-naphthalene	KO-naphthalene
Average	0.793808	0.887216	0.737629	0.51886
STDEV	0.0748723	0.0666062	0.0926507	0.0447496

## Sheet: Fig.5B
Trajectory uniformity	Control-PBS									KO-PBS									Control-DEP									KO-DEP
	0.828842	0.775947	0.766436	0.873725						0.890987	0.750103	0.889928	0.867659						0.997063	0.62363	0.985924	0.990542	0.802949	0.96717	0.940236			0.936535	0.575705	0.814943	0.1799	0.654443	0.370409	0.606716	0.556509	0.735301
	Control-PBS	KO-PBS	Control-DEP	KO-DEP
Average	0.811237	0.849669	0.901073	0.603384
STDEV	0.0498903	0.0672435	0.139597	0.227031
Path linearity	Control-PBS									KO-PBS									Control-DEP									KO-DEP
	0.702097	0.922928	0.768898	0.948239						0.913278	0.698511	0.966428	0.971827						0.970743	0.730588	0.887521	0.95988	0.669222	0.876171	0.706974			0.781013	0.529109	0.700486	0.438124	0.625105	0.421228	0.589492	0.53193	0.555219
	Control-PBS	KO-PBS	Control-DEP	KO-DEP
Average	0.83554	0.887511	0.828728	0.574634
STDEV	0.119144	0.12874	0.124482	0.115996

[truncated: 23 more sheets: Fig.5C, Fig.5D, Fig.5E, Fig.5F, Fig.6C, Fig.6E, Fig.S1B, Fig.S1C, Fig.S1G, Fig.S1H, Fig.S3B, Fig.S3C, Fig.S3D, Fig.S3E, Fig.S3G, Fig.S5A, Fig.S5B, Fig.S5C, Fig.S5D, Fig.S5E …]
